# Supplementary material for: Light Emission from Fe2+-EGTA-H2O2 System Depends on the pH of the Reaction Milieu within the Range That May Occur in Cells of the Human Body
Source: Molecules. 2024 Aug 25;29(17):4014. doi: 10.3390/molecules29174014 (PMC11396423; doi:10.3390/molecules29174014)
Supplement: Supplementary file 1 [file molecules-29-04014-s001.zip]

Archive with 1 entries (1 files):
- molecules-3116086-supplementary.pdf
